# Supplementary material for: German Version of the mHealth App Usability Questionnaire in a Cohort of Patients With Cancer: Translation and Validation Study
Source: JMIR Hum Factors. 2023 Nov 1;10:e51090. doi: 10.2196/51090 (PMC10652191; doi:10.2196/51090)
Supplement: Multimedia Appendix 1 [file humanfactors_v10i1e51090_app1.xlsx]

## Sheet: Sheet1
English	German Translation 1	Revised German translation	Final Translation in German
The app was easy to use.	Die App war einfach zu bedienen.	Die App war einfach zu bedienen.	Die App war einfach zu bedienen.
It was easy for me to learn to use the app.	Es war einfach für mich zu lernen, wie man die App bedient/verwendet.	Ich fand es einfach, die Nutzung der App zu erlernen.	Ich fand es einfach, die Nutzung der App zu erlernen.
The navigation was consistent when moving between screens.	Die Navigation war beim Wechseln zwischen den Bildschirmen konsistent.	Die Navigation auf den einzelnen Seiten der App war einheitlich.	Die Navigation auf den einzelnen Seiten der App war einheitlich.
The interface of the app allowed me to use all the functions (such as entering information, responding to reminders, viewing information) offered by the app.	Die Benutzeroberfläche der App ermöglichte es mir, alle Funktionen der App zu nutzen (z.B. Eingabe von Informationen, Reaktion auf Erinnerungen, Anzeigen von Informationen).	Das Interface der App ermöglichte mir, alle von der App gebotenen Funktionen zu nutzen (wie z. B. das Eingeben von Informationen, Reagieren auf Erinnerungen, Ansehen von Informationen).	Das Interface (die Benutzeroberfläche) der App ermöglichte mir, alle von der App gebotenen Funktionen zu nutzen (wie z. B. das Eingeben von Informationen, Reagieren auf Erinnerungen, Ansehen von Informationen).
Whenever I made a mistake using the app, I could recover easily and quickly.	Wann immer ich einen Fehler bei der Verwendung der App gemacht habe, konnte ich ihn einfach und schnell beheben.	Wenn ich bei der Nutzung der App etwas falsch gemacht hatte, konnte ich mich einfach und schnell wieder zurechtfinden.	Wenn ich bei der Nutzung der App etwas falsch gemacht hatte, konnte ich mich einfach und schnell wieder zurechtfinden.
I like the interface of the app.	Ich mag die Benutzeroberfläche der App.	Mir gefällt das Interface der App.	Mir gefällt das Interface (die Benutzeroberfläche) der App.
The information in the app was well organized, so I could easily find the information I needed.	Die Informationen in der App waren gut organisiert, so dass ich die benötigten Informationen leicht finden konnte.	Der Organisation der Informationen in der App war gut, so dass ich die gewünschten Informationen problemlos finden konnte.	Der Organisation der Informationen in der App war gut, so dass ich die gewünschten Informationen problemlos finden konnte.
The app adequately acknowledged and provided information to let me know the progress of my action.	Die bereitgestellten Informationen gaben mir Auskunft über meine Fortschritte.	Die App bestätigte Informationen hinreichend und informierte mich über meinen Aktionen.	Die App bestätigte Informationen hinreichend und informierte mich über meinen Aktionen.
I feel comfortable using this app in social settings.	Ich fühle mich wohl dabei, diese App im sozialen Umfeld zu nutzen.	Ich fühle mich wohl dabei, die App im gesellschaftlichen Umfeld zu verwenden.	Ich fühle mich wohl dabei, die App im gesellschaftlichen Umfeld zu verwenden.
The amount of time involved in using this app has been fitting for me.	Die Zeit, die ich mit der Nutzung dieser App verbracht habe, war für mich passend.	Den für die Nutzung dieser App erforderlichen Zeitaufwand finde ich in Ordnung.	Den für die Nutzung dieser App erforderlichen Zeitaufwand finde ich in Ordnung.
I would use this app again.	Ich würde die App wiederverwenden.	Ich würde diese App wieder nutzen.	Ich würde diese App wieder nutzen.
Overall, I am satisfied with this app.	Insgesamt bin ich mit der App zufrieden.	Ich bin insgesamt zufrieden mit dieser App.	Ich bin insgesamt zufrieden mit dieser App.
The app would be useful for my health and well-being.	Die App ist nützlich für meine Gesundheit und mein Wohlbefinden.	Die App wäre nützlich für meine Gesundheit und mein Wohlbefinden.	Die App wäre nützlich für meine Gesundheit und mein Wohlbefinden.
The app improved my access to healthcare services.	Die App hat meinen Zugang zu Gesundheitsdienstleistungen verbessert.	Die App hat meinen Zugang zu Gesundheitsdienstleistungen verbessert.	Die App hat meinen Zugang zu Gesundheitsdienstleistungen verbessert.
The app helped me manage my health effectively.	Die App half mir, meine Gesundheit effektiv zu verwalten.	Die App hat mir geholfen, effektiv für meine Gesundheit zu sorgen.	Die App hat mir geholfen, effektiv für meine Gesundheit zu sorgen.
This app has all the functions and capabilities I expected it to have.	Die App hat alle Funktionen und Fähigkeiten, die ich von ihr erwarte.	Diese App verfügt über alle Funktionen und Fähigkeiten, die ich von ihr erwartet habe.	Diese App verfügt über alle Funktionen und Fähigkeiten, die ich von ihr erwartet habe.
I could use the app even when the Internet connection was poor or not available.	Ich konnte die App auch dann verwenden, wenn die Internetverbindung schlecht oder nicht verfügbar war.	Ich konnte die App auch dann verwenden, wenn die Internetverbindung schlecht oder nicht verfügbar war.	Ich konnte die App auch dann verwenden, wenn die Internetverbindung schlecht oder nicht verfügbar war.
This mHealth app provides an acceptable way to receive healthcare services, such as accessing educational materials, tracking my own activities, and performing self-assessment.	Die App bietet eine akzeptable Möglichkeit, Gesundheitsdienstleistungen zu erhalten, z.B. den Zugriff auf Schulungsmaterialien, die Verfolgung meiner eigenen Aktivitäten und die Durchführung von Selbstbewertungen.	Die App bietet eine akzeptable Möglichkeit, Gesundheitsdienstleistungen zu erhalten, z.B. den Zugriff auf Schulungsmaterialien, die Verfolgung meiner eigenen Aktivitäten und die Durchführung von Selbstbewertungen.	Die App bietet eine akzeptable Möglichkeit, Gesundheitsdienstleistungen zu erhalten, z.B. den Zugriff auf Schulungsmaterialien, die Verfolgung meiner eigenen Aktivitäten und die Durchführung von Selbstbewertungen.
